# Supplementary material for: Short-Term Effect of Prismatic Lenses in Head Positioning and Kinematics in Patients with Postural Deficiency Syndrome
Source: Healthcare (Basel). 2026 Jul 15;14(14):2120. doi: 10.3390/healthcare14142120 (PMC13412045; doi:10.3390/healthcare14142120)
Supplement: Supplementary file 1 [file healthcare-14-02120-s001.zip]

Archive with 1 entries (1 files):
- anonymised patient data.RDS
